# Supplementary material for: Diversity of Campylobacter spp. circulating in a rhesus macaque (Macaca mulatta) breeding colony using culture and molecular methods
Source: mSphere. 2024 Oct 23;9(11):e00560-24. doi: 10.1128/msphere.00560-24 (PMC11580467; doi:10.1128/msphere.00560-24)
Supplement: Table S1 — Details of Campylobacter species-positive animals by qPCR or culture distributed by room with median age, age range, and number of animals tested of each room. [file msphere.00560-24-s0002.xlsx]

## Sheet: Sheet1
Table S1: Percent of Campylobacter spp. positive animals by qPCR or culture distributed by room with median age, age range, and number of animals tested of each room.
Room	Median Age (y)	Age Range (y)	No. of Animals Tested	% Pos qPCR	% Pos Culture
1	5	5-13	10	1	1
2	1	1	2	1	0
3	1	1	1	1	1
4	1	1	1	1	1
5	1	1	2	1	0.5
6	8	8-10	6	0.333333	0
7	9	9-11	3	0	0
8	9	9-10	3	0.333333	0
9	8	8-10	5	0.2	0.2
10	9	9-13	6	0	0
11	8	8-10	6	0.166667	0.166667
12	21	11-25	10	0.2	0.1
13	18.5	15-25	6	0	0
14	21	18-25	5	0	0
15	12.5	8-16	4	0	0
16	17	10-29	5	0	0
17	24	21-25	5	0.2	0
18	25.5	24-30	4	0.25	0
19	6	1-17	8	0.375	0
20	5	1-7	10	0.9	0.7
21	10	9-12	3	0	0
22	11	11-13	3	0	0
23	4	4	3	1	0
24	1	1	1	1	0
25	1	1	2	1	0.5
26	1	1	1	0	0
27	1	1	2	1	0
28	4	4-13	6	0.5	0.5
29	3	3-6	8	0.75	0.875
30	4	4	7	1	1
31	6	6-8	6	0.333333	0.666667
32	6	4-10	10	0.3	0.4
33	11.5	6-26	8	0	0.125
34	12	12-14	6	0.5	0.5
35	11	4-19	5	0.2	0
36	11	9-25	7	0.142857	0
37	7	7-13	5	0	0
38	2	1-2	15	0.866667	0.866667
39	1	1	1	1	0
40	1	1	1	1	1
41	3	3	20	0.894737	0.95
42	1	1	1	1	0
43	3	3	10	1	1
Abbreviations: y, years of age; No., number; Pos, positive.
