# Supplementary material for: Diversity of Campylobacter spp. circulating in a rhesus macaque (Macaca mulatta) breeding colony using culture and molecular methods
Source: mSphere. 2024 Oct 23;9(11):e00560-24. doi: 10.1128/msphere.00560-24 (PMC11580467; doi:10.1128/msphere.00560-24)
Supplement: Table S2 — MLST and genotypic antimicrobial resistance data in comparison to phenotypic resistance profiles for each evaluated Campylobacter isolate. [file msphere.00560-24-s0003.xlsx]

## Sheet: Sheet1
Table S2: MLST and genotypic antimicrobial resistance data in comparison to phenotypic resistance profiles for each evaluated Campyblobacter spp. isolate.
Sample	Isolate		MLSTa	Phenotypic Resistance Profile	Point Mutation			Antimicrobial Reistance Genes
		Campylobacter sp.			gyrA_2 p.T86I	gyrA_2 p.C86I	23S r.2075A>G	tet(O)	aadE-Cc	aph(3')-III	blaOXA-193	blaOXA-489
					Quinolone	Quinolone	Macrolide	Tetracycline	Aminoglyocside	Aminoglycoside	Beta-lactam	Beta-lactam
1	1-J665	C. coli	1173	S	-	-	-	-	-	-	-	Present
2	2-6-151	C. jejuni	653*	TR	-	-	-	Present	-	Present	Present	-
3	3-8-122	C. coli	854	S	-	-	-	-	Present	-	-	-
4	4-9-122	C. coli	889	S	-	-	-	-	-	-	Present	-
5	5-10-125	C. coli	854	S	-	-	-	-	Present	-	-	-
6	6-10-185	C. coli	854	S	-	-	-	-	Present	-	-	-
7	7-11-131	C. coli	1173	S	-	-	-	-	-	-	-	Present
8	8-13-034	C. coli	854	TR	-	-	-	Present	Present	-	-	-
9	9-14-044	C. coli	1068*	S	-	-	-	-	-	-	Present	-
10	10-14-063	C. jejuni	6674	S	-	-	-	NE	NE	NE	NE	NE
11	11-14-083	C. coli	1068*	S	-	-	-	-	-	-	Present	-
12	12-16-011	C. coli	827~	S	-	-	-	-	-	-	Present	-
13	13-16-018	C. coli	1581	S	-	-	-	-	-	-	Present	-
14	14-16-053	C. coli	827~	S	-	-	-	-	-	-	Present	-
15	15-16-119	C. coli	827~	S	-	-	-	-	-	-	Present	-
16	16-16-123	C. coli	827~	S	-	-	-	-	-	-	Present	-
17	17-17-007	C. coli	889	S	-	-	-	-	-	-	Present	-
18	18-17-009	C. coli	889	S	-	-	-	-	-	-	Present	-
19	19-17-013	C. coli	889	S	-	-	-	-	-	-	Present	-
20	20-17-014	C. coli	1581	S	-	-	-	-	-	-	Present	-
21	21-17-019	C. coli	899	S	-	-	-	NE	NE	NE	NE	NE
22	22-17-039	C. coli	1082	QR	Present	-	-	-	-	-	Present	-
23	23-17-040	C. coli	1082	QR	Present	-	-	-	-	-	Present	-
24	24-17-045	C. coli	889	S	-	-	-	-	-	-	Present	-
25	25-17-046	C. coli	889	S	-	-	-	-	-	-	Present	-
26	26-17-052	C. coli	1581	S	-	-	-	-	-	-	Present	-
27	27-17-069	C. coli	889	S	-	-	-	-	-	-	Present	-
28	28-17-097	C. coli	889	S	-	-	-	-	-	-	Present	-
29	29-17-101	C. coli	889	S	-	-	-	-	-	-	Present	-
30	30-17-142	C. coli	854	S	-	-	-	-	Present	-	-	-
31	31-17-210	C. coli	10842	S	-	-	-	-	-	-	Present	-
32	32-18-011	C. coli	889	S	-	-	-	-	-	-	Present	-
33	33-18-014	C. coli	827~	S	-	-	-	-	-	-	Present	-
34	34-18-063	C. coli	1082	QR	Present	-	-	-	-	-	Present	-
35	35-18-064	C. coli	889~	S	-	-	-	-	-	-	Present	-
36	36-18-070	C. coli	889~	S	-	-	-	-	-	-	Present	-
37	37-18-084	C. coli	1082	QR	Present	-	-	-	-	-	Present	-
38	38-18-100	C. coli	1068*	S	-	-	-	-	-	-	Present	-
39	39-18-116	C. coli	1082	QR	Present	-	-	-	-	-	Present	-
40	40-18-138	C. coli	889~	S	-	-	-	-	-	-	Present	-
41	41-18-140	C. coli	899	S	-	-	-	NE	NE	NE	NE	NE
43	43-18-172	C. coli	827~	S	-	-	-	-	-	-	Present	-
44	44-18-189	C. coli	1082	QR	Present	-	-	-	-	-	Present	-
45	45-19-007	C. coli	1173	S	-	-	-	-	-	-	-	Present
46	46-19-009	C. coli	1082	QR	Present	-	-	-	-	-	Present	-
47	47-19-010	C. coli	854~	S	-	-	-	-	Present	-	-	-
48	48-19-011	C. coli	1173	S	-	-	-	-	-	-	-	Present
49	49-19-012	C. coli	889	S	-	-	-	-	-	-	Present	-
50	50-19-019	C. coli	1082	QR	Present	-	-	-	-	-	Present	-
51	51-19-019D	C. coli	5377	MDR	Present	-	Present	Present	-	Present	Present	-
52	52-19-027	C. jejuni	41	S	-	-	-	-	-	-	Present	-
53	53-19-029	C. coli	854	S	-	-	-	-	Present	-	-	-
54	54-19-035	C. coli	899	S	-	-	-	NE	NE	NE	NE	NE
55	55-19-036	C. coli	1173	S	-	-	-	-	-	-	-	Present
56	56-19-040	C. jejuni	6674	S	-	-	-	NE	NE	NE	NE	NE
57	57-19-044	C. coli	10842	S	-	-	-	-	-	-	Present	-
58	58-19-045	C. coli	1173	S	-	-	-	-	-	-	-	Present
59	59-19-048	C. coli	854	S	-	-	-	-	Present	-	-	-
60	60-19-049	C. coli	899	S	-	-	-	NE	NE	NE	NE	NE
61	61-19-050	C. coli	889	S	-	-	-	-	-	-	Present	-
62	62-19-052	C. coli	1082~	QR	Present	-	-	-	-	-	Present	-
63	63-19-056	C. coli	7818	QR	Present	-	-	NE	NE	NE	NE	NE
64	64-19-061	C. coli	827~	S	-	-	-	-	-	-	Present	-
65	65-19-070	C. coli	1082	QR	Present	-	-	-	-	-	Present	-
66	66-19-075	C. coli	854	S	-	-	-	-	Present	-	-	-
67	67-19-086	C. coli	1581	S	-	-	-	-	-	-	Present	-
68	68-19-102	C. coli	1082	QR	Present	-	-	-	-	-	Present	-
69	69-19-103	C. jejuni	6674	S	-	-	-	NE	NE	NE	NE	NE
70	70-19-116	C. coli	889	S	-	-	-	-	-	-	Present	-
71	71-19-147	C. coli	889~	S	-	-	-	-	-	-	Present	-
72	72-19-180	C. coli	5377	MDR	Present	-	-	Present	-	Present	Present	-
73	73-19-193	C. coli	854	S	-	-	-	-	Present	-	-	-
74	74-19-199	C. jejuni	6674	S	-	-	-	NE	NE	NE	NE	NE
75	75-19-202	C. coli	889	S	-	-	-	-	-	-	Present	-
76	76-19-208	C. coli	854	S	-	-	-	-	Present	-	-	-
77	77-19-219	C. coli	889	S	-	-	-	-	-	-	Present	-
78	78-19-227	C. coli	889	S	-	-	-	-	-	-	Present	-
79	79-19-228	C. coli	827~	S	-	-	-	-	-	-	Present	-
80	80-19-232	C. coli	827~	S	-	-	-	-	-	-	Present	-
81	81-19-233	C. coli	889	S	-	-	-	-	-	-	Present	-
82	82-19-234	C. coli	1173	S	-	-	-	-	-	-	-	Present
83	83-19-237	C. coli	10842	S	-	-	-	-	-	-	Present	-
84	84-20-034	C. coli	1082	QR	Present	-	-	-	-	-	Present	-
85	85-20-055	C. coli	1068*	S	-	-	-	-	-	-	Present	-
86	86-20-070	C. coli	1581	S	-	-	-	-	-	-	Present	-
87	87-20-095	C. coli	854	TR	-	-	-	Present	Present	-	-	-
88	88-20-095N	C. coli	5377	MDR	Present	-	Present	Present	-	Present	Present	-
89	89-20-096	C. coli	1082	QR	Present	-	-	-	-	-	Present	-
90	90-20-100	C. coli	1082	QR	Present	-	-	-	-	-	Present	-
91	91-20-148	C. coli	1173	S	-	-	-	-	-	-	-	Present
92	92-20-154	C. coli	1173	S	-	-	-	-	-	-	-	Present
93	93-20-157	C. coli	1068*	S	-	-	-	-	-	-	Present	-
94	94-20-172	C. coli	1082	QR	Present	-	-	-	-	-	Present	-
95	95-20-179	C. coli	7818	QR	Present	-	-	NE	NE	NE	NE	NE
96	96-20-179D	C. coli	1068*	S	-	-	-	-	-	-	Present	-
97	97-20-188	C. coli	1068*	S	-	-	-	-	-	-	Present	-
98	98-20-193	C. coli	1068*	S	-	-	-	-	-	-	Present	-
99	99-20-212	C. coli	827~	S	-	-	-	-	-	-	Present	-
101	101-20-216A	C. coli	7818	QR	Present	-	-	NE	NE	NE	NE	NE
102	102-20-216B	C. coli	854	TR	-	-	-	Present	-	-	-	-
103	103-20-226	C. coli	854	S	-	-	-	-	Present	-	-	-
104	104-21-003	C. jejuni	3578~	QR	Present	Present	-	NE	NE	NE	NE	NE
105	105-21-004D	C. coli	854	S	-	-	-	-	Present	-	-	-
106	106-21-062	C. coli	5377~	MDR	Present	-	Present	-	-	Present	-	-
107	107-21-076D	C. coli	854	S	-	-	-	-	Present	-	-	-
108	108-21-149	C. jejuni	6674	S	-	-	-	NE	NE	NE	NE	NE
109	109-21-161	C. coli	1082	QR	Present	-	-	-	-	-	Present	-
110	110-21-168	C. coli	827~	S	-	-	-	-	-	-	Present	-
111	111-21-192N	C. coli	825~	S	-	-	-	-	-	-	-	Present
112	112-21-195	C. coli	827~	S	-	-	-	-	-	-	Present	-
113	113-21-198	C. coli	827~	S	-	-	-	-	-	-	Present	-
a"*" indicates a novel sequence type with closest relationship to the indicated type,"~" indicates an undetermined sequence type with closest relationship to the indicated type
Abbreviations: MLST, multilocus sequence type; NE, not evaluated; S, sensitive to all antibiotics tested; TR, tetracyline resistant; MDR, multidrug resistant; QR, quinolone resistant
